# Supplementary material for: First Genome-Scale Metabolic Model of Dolosigranulum pigrum Confirms Multiple Auxotrophies
Source: Metabolites. 2021 Apr 9;11(4):232. doi: 10.3390/metabo11040232 (PMC8069353; doi:10.3390/metabo11040232)
Supplement: Supplementary file 1 [file metabolites-11-00232-s001.zip]

Archive with 6 entries (6 files):
- S1_iDPM21RW_map.svg
- __MACOSX/._S1_iDPM21RW_map.svg
- S2_Stoichiometric_Coefficients.csv
- __MACOSX/._S2_Stoichiometric_Coefficients.csv
- S3_minimal_medium.csv
- __MACOSX/._S3_minimal_medium.csv
