# Supplementary material for: First Genome-Scale Metabolic Model of Dolosigranulum pigrum Confirms Multiple Auxotrophies
Source: Metabolites. 2021 Apr 9;11(4):232. doi: 10.3390/metabo11040232 (PMC8069353; doi:10.3390/metabo11040232)
Supplement: Supplementary file 1 [file metabolites-11-00232-s001.zip › S2_Stoichiometric_Coefficients.csv]

MetaboliteID	StoichiometricCoefficient
10fthf_c	0.000215957436615497
accoa_c	0.00258625991059919
ala__L_c	0.497466186805283
amet_c	0.000215957436615497
amp_c	0.00603505533054117
arg__L_c	0.286450592337987
asn__L_c	0.233442241629366
asp__L_c	0.233442241629366
atp_c	52.4155146188655
ca2_c	0.0519819684947685
cl_c	0.0587632452354761
coa_c	0.0027286534191556
cobalt2_c	0.0353507587121238
ctp_c	0.129291683621802
cu2_c	0.0327846494403005
cys__L_c	0.0886878118620952
datp_c	0.0149212988931402
dctp_c	0.0107282142821767
dgtp_c	0.00941989698608426
dttp_c	0.0153648925131591
fad_c	0.000215957436615497
fe2_c	0.0373056376279583
fe3_c	0.0373056376279583
gln__L_c	0.254849143586252
glu__L_c	0.254849143586252
gly_c	0.593290278265672
gtp_c	0.208303052853126
h2o_c	47.0666420920129
h_c	2.06692197286876
his__L_c	0.0917460790586501
ile__L_c	0.281353803150062
k_c	0.0532844991555473
leu__L_c	0.436302779712182
lys__L_c	0.332323631867312
met__L_c	0.14883244216901
mg2_c	0.0857162449427415
mlthf_c	0.000215957436615497
mn2_c	0.037921501969124
mql8_c	9.68E-05
na1_c	0.0906200163522007
nad_c	0.00314504734002247
nadh_c	0.00314026907793027
nadp_c	0.00281386585878876
nadph_c	0.00281004032660098
nh4_c	0.115493968627773
ni2_c	0.0354951891240469
pep_c	0.0126248745786885
phe__L_c	0.179414145715561
pro__L_c	0.214073861663851
pydx5p_c	0.000215957436615497
pyr_c	0.0239314731265256
ribflv_c	0.000215957436615497
ser__L_c	0.208977072475925
so4_c	0.0216872469965765
thf_c	0.000215957436615497
thmpp_c	0.000215957436615497
thr__L_c	0.245675310415586
trp__L_c	0.0550478411189897
tyr__L_c	0.133541106186236
uaagmda_c	0.0968418998275772
utp_c	0.139553051327532
val__L_c	0.409798120148372
zn2_c	0.0318508665983784
pi_c	52.2420039553634
ppi_c	0.749462368022615
