# Supplementary material for: First Genome-Scale Metabolic Model of Dolosigranulum pigrum Confirms Multiple Auxotrophies
Source: Metabolites. 2021 Apr 9;11(4):232. doi: 10.3390/metabo11040232 (PMC8069353; doi:10.3390/metabo11040232)
Supplement: Supplementary file 1 [file metabolites-11-00232-s001.zip › S3_minimal_medium.csv]

EX_glc__D_e	10.0
EX_leu__L_e	10.0
EX_4abz_e	10.0
EX_cl_e	10.0
EX_pi_e	10.0
EX_ribflv_e	10.0
EX_thr__L_e	10.0
EX_arg__L_e	10.0
EX_lys__L_e	10.0
EX_k_e	10.0
EX_pro__L_e	10.0
EX_ca2_e	10.0
EX_mg2_e	10.0
EX_mn2_e	10.0
EX_cobalt2_e	10.0
EX_zn2_e	10.0
EX_cu2_e	10.0
EX_o2_e	20.0
EX_glu__L_e	10.0
EX_fe2_e	10.0
EX_his__L_e	10.0
EX_ile__L_e	10.0
EX_met__L_e	10.0
EX_so4_e	10.0
EX_trp__L_e	10.0
EX_val__L_e	10.0
EX_thm_e	10.0
EX_cys__L_e	10.0
EX_phe__L_e	10.0
EX_na1_e	10.0
EX_ni2_e	10.0
EX_nac_e	10.0
EX_26dap__M_e	10.0
